# Supplementary material for: N6-methylandenosine-related lncRNAs play an important role in the prognosis and immune microenvironment of pancreatic ductal adenocarcinoma
Source: Sci Rep. 2021 Sep 8;11:17844. doi: 10.1038/s41598-021-97362-9 (PMC8426490; doi:10.1038/s41598-021-97362-9)
Supplement: Supplementary file 1 — Supplementary Information. [file 41598_2021_97362_MOESM1_ESM.csv]

Table S1 The differentially expressed genes (DEGs) between low-and high-risk group based on the m6A-LPR
	logFC	logCPM	PValue	FDR	change
SFTPC	4.619331991	-0.869211013	7.84E-12	5.21E-09	UP
UGT2B28	4.529991088	-1.476268206	1.76E-10	5.69E-08	UP
CGB	3.919667076	1.739783022	2.02E-10	6.21E-08	UP
C20orf85	3.712773484	1.010929856	1.07E-09	2.23E-07	UP
FBN3	3.212166311	0.2789822	3.64E-13	4.32E-10	UP
AMY1B	3.14167131	0.451196651	3.58E-05	0.000385984	UP
PRB1	3.069248037	-1.5101125	4.18E-07	1.50E-05	UP
OR52E8	3.032791945	-1.343608731	0.000136122	0.001071387	UP
ZNF114	2.965447062	1.22320529	2.73E-18	4.86E-14	UP
AMY2B	2.85144916	8.625108501	9.42E-09	1.11E-06	UP
ANKRD30A	2.81999586	-2.858436243	4.25E-05	0.000440279	UP
TGM4	2.745293989	-1.33653223	1.16E-13	1.60E-10	UP
PNLIP	2.709939906	12.89704467	6.25E-05	0.00059393	UP
SPANXB2	2.702667682	-3.475909569	0.000233936	0.001622168	UP
PIP	2.702459331	0.986578935	9.24E-08	5.23E-06	UP
PNLIPRP3	2.685767275	-3.575938649	3.60E-07	1.36E-05	UP
CYP4F22	2.656796093	0.266463317	8.19E-12	5.21E-09	UP
PRB2	2.646897472	-1.241878773	2.90E-07	1.16E-05	UP
AMY1A	2.640484298	-2.689134229	0.000946867	0.004766702	UP
AMY2A	2.633675504	9.607703669	0.000218804	0.001538188	UP
CELA2A	2.584181784	10.3805327	9.88E-05	0.000845406	UP
TG	2.565929701	1.981280474	1.12E-15	2.86E-12	UP
MUC21	2.543057631	1.22653971	5.27E-08	3.59E-06	UP
BEST2	2.5168968	-2.785188071	3.29E-08	2.62E-06	UP
KNCN	2.510825438	-3.868063811	5.93E-05	0.000571652	UP
HOXD13	2.504648616	-3.586858988	9.77E-06	0.000144334	UP
LCE1E	2.495596008	-3.462648114	4.44E-06	8.03E-05	UP
CELA3B	2.484218433	10.23302657	0.000102389	0.000867483	UP
WDR38	2.483525953	-0.842387912	5.84E-11	2.36E-08	UP
PRSS3	2.476988433	8.315350655	1.58E-11	8.29E-09	UP
AQP12A	2.4522416	0.296497965	1.16E-05	0.000163615	UP
DUSP9	2.438723661	-0.449391293	1.86E-12	1.54E-09	UP
CLPS	2.437642362	10.85465839	0.000146398	0.001127269	UP
PDIA2	2.405092962	6.97237567	4.80E-07	1.67E-05	UP
SLC39A2	2.375294216	-0.98395758	6.97E-09	8.93E-07	UP
ADAM2	2.374398525	-3.934920345	0.00058155	0.003273469	UP
LBX1	2.336163825	-3.939658027	0.000127901	0.001026259	UP
PRSS1	2.313999838	12.85025168	6.12E-05	0.000584421	UP
CEL	2.291043358	11.09512604	7.33E-05	0.000668351	UP
CPA1	2.280517684	12.76983607	0.000260895	0.001763812	UP
IL36B	2.279093674	-2.121323786	3.74E-06	7.06E-05	UP
SYCN	2.262425951	8.604737626	0.000635755	0.003503337	UP
UGT2B11	2.233966096	-0.560698796	4.75E-06	8.43E-05	UP
CA1	2.210214696	-1.585368995	8.00E-08	4.75E-06	UP
GSTA3	2.191722093	-3.492398563	6.07E-05	0.00058137	UP
FOXL2NB	2.19076726	-2.696720707	2.46E-07	1.02E-05	UP
GP2	2.179147834	11.20558912	0.000131737	0.001046668	UP
KRT5	2.149812561	6.652641372	2.03E-07	8.87E-06	UP
CGB8	2.118794631	0.573707987	1.85E-08	1.70E-06	UP
PAPL	2.099403342	-0.332648997	4.79E-09	6.48E-07	UP
CELA3A	2.098146669	11.70289368	0.000626577	0.003465618	UP
TMEM40	2.084552429	1.376597591	3.93E-10	9.85E-08	UP
ANKRD66	2.075448888	-3.348532129	0.000560166	0.003186732	UP
UGT2B10	2.063440224	-2.733858679	0.000565351	0.003210679	UP
STMN4	2.052264001	0.015101389	2.85E-07	1.15E-05	UP
SPRR2A	2.031465308	0.549735502	1.48E-05	0.000198552	UP
SCGB1A1	2.014974199	-0.498864012	0.001239258	0.005914519	UP
SLC5A5	2.01458443	0.091158111	1.85E-08	1.70E-06	UP
PLA2G1B	2.006235601	9.73736876	0.000709303	0.003816572	UP
SLC1A6	1.998845476	-2.876304823	4.21E-06	7.76E-05	UP
ARL14EPL	1.997003623	-2.947039819	7.47E-07	2.23E-05	UP
RBPJL	1.989513064	4.558995928	0.000391564	0.002427994	UP
ANKUB1	1.97404001	-2.729606115	1.43E-08	1.44E-06	UP
AC022431.2	1.972066825	-2.112118116	3.59E-06	6.88E-05	UP
SERPINB13	1.959971392	-2.659496976	0.00047759	0.002821935	UP
S100A2	1.924787972	6.821169429	4.08E-07	1.48E-05	UP
CFC1B	1.920494003	-3.635859977	0.001499999	0.00689098	UP
CLPSL1	1.916096162	1.814176362	0.00088877	0.00453833	UP
IL36RN	1.915421447	-2.343102045	2.88E-06	5.83E-05	UP
CWH43	1.885128271	-1.260278767	5.25E-06	9.10E-05	UP
CTRC	1.88284362	10.49357828	0.001324553	0.006228195	UP
CACNG7	1.877062956	-2.120893167	9.23E-07	2.57E-05	UP
INSL4	1.872619604	-3.154022185	0.000227712	0.001586414	UP
CTB-60B18.6	1.871559471	-3.676756183	2.75E-06	5.66E-05	UP
CA9	1.871034822	6.744860683	8.98E-08	5.16E-06	UP
SPINK7	1.869644447	-2.297419219	1.79E-07	8.35E-06	UP
KRT6A	1.868570746	7.057236402	2.51E-06	5.28E-05	UP
SFTPB	1.86673013	-0.716648249	1.71E-05	0.000219604	UP
AQP8	1.860103557	5.195160181	0.000714901	0.003841582	UP
GPHA2	1.859928775	1.616295479	0.000268605	0.001804983	UP
SPACA3	1.855473079	-0.752157953	3.22E-06	6.34E-05	UP
HOXD11	1.846993251	-3.440718496	0.000103633	0.000875278	UP
FOXL2	1.8469449	-1.504248637	1.22E-07	6.35E-06	UP
APOA5	1.843031117	-3.347172739	5.11E-05	0.000508998	UP
ALPP	1.838173139	2.734674662	3.25E-05	0.000359536	UP
ERP27	1.835130217	6.009075316	2.23E-06	4.86E-05	UP
PIWIL3	1.833820712	-3.916695458	0.000853362	0.004400393	UP
OR4C6	1.82469757	-3.83862461	0.000995568	0.004971145	UP
CPB1	1.823296607	12.5295496	0.001906064	0.008297013	UP
CEND1	1.818370895	0.50908372	8.18E-09	1.00E-06	UP
CELA2B	1.814983355	7.397539872	0.00120412	0.005776213	UP
IL20RB	1.814506949	3.991685492	1.46E-08	1.44E-06	UP
BANF2	1.809047419	-2.022547504	0.000608864	0.003390799	UP
C1orf189	1.796856352	-2.724410708	2.19E-06	4.79E-05	UP
C3orf30	1.795337701	-2.87930721	0.001050158	0.005174138	UP
A2ML1	1.795177127	4.001183387	5.52E-05	0.000541808	UP
SLCO1B1	1.794901452	-1.807113229	0.00017942	0.001328082	UP
HSPA6	1.790296163	5.117844365	1.73E-06	4.06E-05	UP
SERPINI2	1.782311691	5.101381916	0.001261244	0.006000169	UP
LCE3D	1.77466592	-3.535724487	0.002225296	0.009337364	UP
NCCRP1	1.772234135	3.286631441	5.19E-06	9.02E-05	UP
CPA2	1.769591069	10.3383717	0.002766192	0.01108002	UP
CTRB1	1.767887397	10.78526603	0.003552926	0.013434683	UP
AQP12B	1.762284595	1.274050688	0.000624695	0.003458124	UP
KLK1	1.754711275	7.653085176	3.68E-05	0.000392446	UP
IL13RA2	1.74073372	0.893877249	2.76E-07	1.11E-05	UP
ALB	1.738571897	5.140459249	3.21E-05	0.000356557	UP
TTC29	1.733864566	-2.600257517	2.49E-05	0.000293664	UP
F13B	1.69420498	-3.97676604	0.00087742	0.004496199	UP
TH	1.6894715	-0.146514061	4.38E-07	1.56E-05	UP
CGA	1.684988153	-2.452441707	9.83E-06	0.000144737	UP
KLK9	1.676889285	-3.595386427	0.000103044	0.000871136	UP
RPTN	1.674889098	-1.947880364	0.000365586	0.002300532	UP
ATP4A	1.665998063	-1.848863932	0.000383003	0.002390718	UP
CTRL	1.661563691	0.921854799	0.000383779	0.002393881	UP
PRR35	1.661514506	-3.09175702	0.000306532	0.00200835	UP
CGB2	1.661313156	-4.02019968	0.000277707	0.001853568	UP
SERPINB3	1.651872998	3.436275322	4.04E-05	0.000422184	UP
C6orf10	1.651267189	-3.172163095	0.000668776	0.003641389	UP
SLC14A1	1.637569935	3.699539709	4.54E-07	1.60E-05	UP
HIST1H2BF	1.635406831	-1.977944289	1.23E-07	6.40E-06	UP
EPO	1.62718642	-1.229570767	2.64E-05	0.000308351	UP
CYP24A1	1.616386932	2.240557629	1.94E-05	0.000243128	UP
HOXD12	1.613834304	-4.025045564	0.000520387	0.003020787	UP
TNNT1	1.613706678	3.586546643	1.75E-06	4.08E-05	UP
CTRB2	1.612676081	11.0177505	0.005869093	0.019880843	UP
TMPRSS11D	1.591673893	-1.751790969	0.000120605	0.000979626	UP
HMGA2	1.58098531	4.001076955	7.32E-08	4.47E-06	UP
FETUB	1.57220795	-2.941206919	0.000187765	0.00137194	UP
LIPK	1.568829867	-2.672195825	0.000129397	0.001035001	UP
TMED6	1.566331057	2.859025799	1.22E-06	3.13E-05	UP
GNMT	1.561044252	2.301997073	3.13E-05	0.000350231	UP
CLCA2	1.556132055	0.72884558	0.000178703	0.001326944	UP
PRSS55	1.555914588	-3.182401585	2.20E-05	0.000267283	UP
C9orf171	1.544719236	-1.553300826	9.35E-06	0.000139346	UP
MUC16	1.542574189	6.590218478	1.09E-05	0.000156728	UP
THEG	1.534609889	-3.611537657	0.000390154	0.002424289	UP
SLURP1	1.534128206	-1.279013427	0.001552587	0.007072762	UP
FAM25A	1.513260812	-2.445888108	4.26E-06	7.81E-05	UP
CXorf22	1.511872804	-1.232200411	6.69E-06	0.000109195	UP
C1orf110	1.511166427	0.79995169	0.000922529	0.004669767	UP
SNTN	1.498322801	-1.70836542	1.57E-06	3.78E-05	UP
CUZD1	1.49129334	7.519279015	0.001527788	0.006982999	UP
GUCA1C	1.485952965	0.106667099	0.016982241	0.046089162	UP
RP11-545J16.1	1.474651888	-3.004337524	0.001809322	0.007955573	UP
TMPRSS11E	1.473824444	0.193753851	2.33E-05	0.000280274	UP
CNTNAP2	1.465585263	2.541840337	1.25E-07	6.41E-06	UP
CLCA4	1.465174348	0.584880299	0.000743832	0.003958145	UP
USH1G	1.464788112	-2.763204139	9.20E-05	0.000800534	UP
EVX1	1.462476375	0.374373521	0.000598324	0.003346747	UP
MYH7	1.462302875	0.41663585	0.000567656	0.003220006	UP
KRT81	1.459106251	3.062424269	0.0001972	0.001422811	UP
FAM83A	1.456947131	6.041885569	4.45E-06	8.03E-05	UP
KCNA7	1.444002219	-0.917427109	8.43E-06	0.000128863	UP
TMEM52	1.436965476	2.542917623	1.22E-05	0.000170675	UP
HIST2H2BF	1.432453792	1.383383552	5.38E-09	7.04E-07	UP
CRCT1	1.431081109	0.411719859	0.000207284	0.00147348	UP
NTRK1	1.428466406	1.501371386	2.45E-06	5.18E-05	UP
CLDN6	1.426763562	1.784022205	0.000180831	0.001337726	UP
PLAC1	1.424278236	-1.63451136	7.42E-06	0.000117479	UP
CDH26	1.421642632	1.232748019	2.33E-07	9.83E-06	UP
PKD1L2	1.418344303	0.330863532	3.91E-06	7.32E-05	UP
PCDHGB1	1.41350587	0.504632874	3.21E-08	2.58E-06	UP
KCNV1	1.402630544	-2.798868773	0.002165585	0.00913009	UP
ZSCAN4	1.397980918	-1.014317116	6.91E-07	2.13E-05	UP
NEUROG3	1.394938192	-2.056510594	0.000200419	0.001439611	UP
NTF4	1.393603438	0.75680559	1.03E-06	2.75E-05	UP
ATP6V0A4	1.388624358	-0.302892105	2.69E-05	0.000311264	UP
SLCO1B7	1.386788796	-3.376818799	0.004252525	0.015412702	UP
TMEM213	1.38212611	0.28895821	0.000339602	0.002174651	UP
GSG1	1.381776643	-1.508029424	0.000115515	0.000945606	UP
PM20D1	1.379818824	1.720537798	0.000159295	0.001212126	UP
KRT6C	1.377702122	-0.103476913	4.32E-05	0.000445939	UP
IL1R2	1.371194638	4.991094377	4.95E-07	1.70E-05	UP
CCL26	1.367759894	1.166263124	9.42E-07	2.59E-05	UP
PNLIPRP1	1.361135352	7.995362079	0.018066814	0.048307381	UP
ABCC12	1.356635069	-3.874984739	0.003762999	0.014017645	UP
MMP3	1.344675711	3.313515442	9.92E-05	0.000846939	UP
MAP3K19	1.33906915	-1.557831807	9.03E-05	0.000787213	UP
SNCG	1.335387807	4.720507181	9.02E-08	5.16E-06	UP
CCK	1.332466446	2.054676564	0.000489066	0.002872658	UP
IGFL1	1.327788636	1.910826757	0.004211488	0.015295073	UP
PIH1D3	1.324784213	-3.697983884	0.002666415	0.010733721	UP
FGF23	1.313285856	-3.386723048	0.00739843	0.023820673	UP
CYP2F1	1.311127393	-2.341181307	0.000833766	0.00432437	UP
GSDMC	1.299456061	1.317428321	1.09E-06	2.86E-05	UP
NKX1-2	1.299340461	-3.410141111	0.011452038	0.033600059	UP
SH2D5	1.299062931	-1.141034964	1.59E-08	1.52E-06	UP
UGT1A10	1.298522496	4.142998723	3.42E-06	6.64E-05	UP
GBP6	1.295777014	-0.364612201	8.40E-07	2.39E-05	UP
NPSR1	1.290326764	2.598512421	0.004540236	0.016240791	UP
TEX11	1.289422925	1.574541331	4.06E-05	0.000423318	UP
UGT1A6	1.288407131	1.689308531	5.48E-05	0.00054005	UP
C9orf24	1.288180458	0.218804131	5.26E-06	9.10E-05	UP
ZNF750	1.284320771	0.316124935	0.00012998	0.001036875	UP
RNF225	1.269629824	-3.554841535	0.000178509	0.001326944	UP
SLC38A5	1.262935588	5.973910444	4.54E-09	6.32E-07	UP
PSAT1	1.260779473	3.715979652	1.88E-08	1.71E-06	UP
LY6D	1.260746743	5.559257654	0.003089656	0.012072655	UP
HIST1H2BE	1.256360113	-2.401451069	5.69E-07	1.88E-05	UP
CA12	1.252926931	5.910894448	1.02E-08	1.17E-06	UP
RNF103-CHMP3	1.252639881	-2.032336441	1.81E-07	8.35E-06	UP
MATN4	1.25234216	0.042161775	0.00011387	0.000935584	UP
DPP10	1.250980887	0.519623609	0.00032203	0.002081563	UP
EGF	1.250061771	2.251882689	0.00022307	0.001559563	UP
TM4SF20	1.244469255	4.065082599	0.013776261	0.038913735	UP
OBP2B	1.242200002	-1.400324242	0.012005243	0.034833187	UP
SLCO1B3	1.239236503	1.370750959	0.003002035	0.011809991	UP
CGB5	1.23248278	3.364127301	0.011488556	0.033693158	UP
NMU	1.22860504	3.347668353	2.05E-06	4.58E-05	UP
KLHDC7B	1.225591145	4.120582035	0.000168715	0.001265549	UP
GSTA2	1.224193847	2.817804593	0.002289885	0.009545739	UP
IRX4	1.218780735	-2.466534139	0.005453972	0.018741852	UP
CYP4F8	1.217736985	-1.972422514	0.00137023	0.006411214	UP
PTGES	1.213193349	5.721397656	2.83E-08	2.31E-06	UP
PRSS33	1.212903853	1.93624491	0.002170907	0.009146038	UP
CP	1.211997382	6.386066956	5.53E-06	9.44E-05	UP
SPRR1B	1.207327387	3.737699263	0.002325865	0.009666332	UP
ARHGDIG	1.206297399	1.533866421	0.00011475	0.000940207	UP
CGB7	1.200587782	0.742063684	1.45E-05	0.000194814	UP
GPR87	1.197788625	3.3610972	0.000101039	0.000859893	UP
NELL1	1.197554141	-2.902639265	0.003865165	0.014319777	UP
HIST1H3H	1.195191842	1.815171069	5.60E-07	1.86E-05	UP
DAW1	1.188885317	-0.699963526	0.001154979	0.00558104	UP
TEKT1	1.186132624	-1.220518312	0.00138066	0.006448686	UP
FGF19	1.184255332	4.217930375	0.000771852	0.004080443	UP
SPX	1.183599962	0.512775411	0.00541741	0.01865578	UP
ASPG	1.180674575	-0.336893673	1.23E-06	3.14E-05	UP
C4orf26	1.179045573	-1.028309818	0.001562424	0.007107404	UP
GRPR	1.178053851	-0.73435072	8.90E-05	0.000778352	UP
BHLHA15	1.176362228	1.96932162	0.000896857	0.004567846	UP
HIST1H2AD	1.175336898	-1.289635248	0.000181809	0.00134329	UP
MBD3L1	1.173058197	-3.723676452	0.006926514	0.022615868	UP
AC005477.1	1.171796286	-3.951263715	0.005802867	0.019695464	UP
WDR49	1.166985447	-1.912239958	0.000263234	0.001775831	UP
TF	1.162385809	2.576188609	0.000629379	0.003475726	UP
HIST1H2BC	1.161925565	1.880053119	5.36E-10	1.19E-07	UP
ALDH3A1	1.152115307	4.252402466	3.64E-05	0.00039048	UP
APOBEC4	1.151574009	-2.652014618	0.001217699	0.005827231	UP
TGM5	1.151252409	-0.046713061	0.000183049	0.001350211	UP
KRT4	1.151071871	3.221476185	0.006028606	0.020311445	UP
PLA2G2F	1.147345979	0.848633098	0.004827969	0.017098418	UP
KRT16	1.146665311	6.838385494	0.000162412	0.001229542	UP
SPRR1A	1.143371291	2.228365962	0.003967895	0.014591798	UP
HIST1H3B	1.140985364	-3.290793831	3.90E-05	0.000411128	UP
TNNI3	1.137520978	0.405198732	0.000731373	0.003905842	UP
KISS1	1.135885201	0.434085315	0.00022525	0.00157049	UP
S100P	1.130969617	8.191600715	5.07E-06	8.84E-05	UP
KRT78	1.130753984	-1.437533517	0.000135294	0.001067789	UP
LYPD8	1.128836287	-2.789679893	0.004991257	0.017554178	UP
LHB	1.128401127	-0.251763969	1.73E-05	0.00022149	UP
IFNL3	1.125460894	-3.483931942	0.004021155	0.01475417	UP
MYL2	1.125236974	-2.075461295	0.006717993	0.022080661	UP
WNT3A	1.121187794	-2.329728166	0.000509644	0.002971007	UP
MROH9	1.121149112	-3.218950811	0.002049699	0.008757536	UP
MT1G	1.120056956	5.483681858	0.000280774	0.001868439	UP
OR13J1	1.118588494	-3.651336864	0.000505257	0.002950257	UP
APOL5	1.115355799	-3.221977136	0.010124238	0.030507954	UP
CCDC114	1.114632398	1.533869972	2.38E-05	0.000283977	UP
C7orf57	1.111977513	-0.630782773	0.000305346	0.002002841	UP
MAT1A	1.111643287	1.902596594	0.00036015	0.002274902	UP
AHSG	1.109907246	-0.9594205	0.000613344	0.003409359	UP
CCDC33	1.105990727	-0.846980805	6.78E-05	0.00063085	UP
CTSV	1.101882794	3.212596896	4.23E-07	1.51E-05	UP
DKK1	1.099313478	4.76559249	5.75E-05	0.000557716	UP
GOLGA6L2	1.098234228	-4.003232624	0.00454024	0.016240791	UP
CRABP2	1.096347676	6.337178281	6.11E-06	0.000102318	UP
HES2	1.093201158	2.15042157	5.54E-05	0.000542871	UP
HAS3	1.091523591	4.007128011	4.85E-06	8.57E-05	UP
HIST3H2BB	1.089714053	0.226703339	1.11E-06	2.90E-05	UP
C11orf44	1.089592828	-3.400641202	0.000109439	0.000910507	UP
PPP2R2C	1.078287256	3.82912056	2.84E-05	0.000324797	UP
HIST1H2BM	1.070212022	-3.535832414	0.006538525	0.02165856	UP
TRIM7	1.06895921	3.575235715	4.50E-07	1.59E-05	UP
PKP1	1.067072103	4.378308105	4.79E-05	0.000482736	UP
SCNN1G	1.063785787	1.795928288	0.001625471	0.007320576	UP
ALDH1L1	1.060818246	4.222743809	5.57E-06	9.47E-05	UP
IFNL2	1.057055989	-3.403059881	0.007336705	0.023651848	UP
EREG	1.055196312	3.888495167	0.000599815	0.003352983	UP
TMEM88B	1.052370557	-3.192608842	0.005201162	0.018103499	UP
TMEM211	1.050031227	-0.7139188	0.003641764	0.013674649	UP
AC234582.1	1.049717763	-0.51012511	1.24E-06	3.15E-05	UP
HIST1H3D	1.048814689	-0.430695204	4.40E-05	0.000451789	UP
PTCHD3	1.043320681	-1.069284117	0.00355606	0.013434924	UP
WBSCR28	1.042601672	-1.442365616	2.18E-05	0.000265706	UP
FAT2	1.040290785	1.191308332	0.000273749	0.001831641	UP
CLIC3	1.037890327	5.019369237	2.53E-05	0.00029694	UP
ESPN	1.035957002	3.698183592	4.75E-05	0.000481023	UP
KRT9	1.034260281	-2.265510941	0.001373031	0.006420567	UP
ANKRD62	1.034213069	-2.996637501	0.003791373	0.01409388	UP
ALDH3B2	1.031501084	2.605184352	0.000246927	0.001687301	UP
AGXT2	1.029909074	-3.989824171	0.013523055	0.038405477	UP
ALG1L	1.028770949	1.399598964	1.30E-05	0.000178854	UP
HIST1H2AI	1.028742288	-1.264396884	7.27E-05	0.00066497	UP
DSG1	1.025609418	-1.438572944	0.012918573	0.037001269	UP
BTBD16	1.022284228	1.519975986	7.88E-05	0.000704403	UP
KIR2DL4	1.018642552	-1.95454486	3.73E-05	0.000396952	UP
HIST1H2BG	1.016885305	-0.068500356	0.000568909	0.003223699	UP
ZNF280A	1.012877622	-2.658103704	0.012538438	0.036127325	UP
HIST1H2AJ	1.009693425	-3.823903849	0.001021974	0.00506747	UP
TP63	1.009174802	2.633619753	0.000400253	0.002467283	UP
PAX9	1.008460009	1.24379311	0.001692218	0.007552472	UP
GFY	1.007738476	-3.795976002	0.00300107	0.011809991	UP
DSG3	1.006030863	4.404768275	0.005212573	0.018130728	UP
UTS2R	1.005428046	-3.086863672	0.008195744	0.025827666	UP
RGS9	-1.000170947	2.355991683	5.21E-08	3.57E-06	DOWN
NPY4R	-1.00030608	-1.521484933	0.000641451	0.003528176	DOWN
IKZF1	-1.002921908	4.439391	4.42E-06	8.01E-05	DOWN
CD52	-1.003241986	5.161650458	2.21E-06	4.84E-05	DOWN
RBM24	-1.003854373	0.161504786	4.12E-05	0.000428938	DOWN
CLNK	-1.004084576	-0.08432584	9.49E-07	2.61E-05	DOWN
LRRTM3	-1.004640909	1.093990594	0.007276506	0.023508813	DOWN
PRR33	-1.005054821	0.055129549	4.40E-07	1.56E-05	DOWN
C5orf38	-1.005804361	-0.120805463	0.00010188	0.000864163	DOWN
WT1	-1.006928805	1.693724299	8.73E-06	0.00013213	DOWN
GUCA2B	-1.007551214	-1.024962173	0.002613317	0.01057972	DOWN
NEU4	-1.007604068	-0.038433737	0.003599922	0.013571867	DOWN
PYDC1	-1.008519648	-3.161592353	0.003035681	0.011895092	DOWN
TIFAB	-1.008562701	-0.650546601	5.52E-05	0.000541808	DOWN
C8G	-1.008675718	1.7168616	0.003502742	0.013292667	DOWN
SIT1	-1.008884796	1.809403472	5.50E-05	0.000541315	DOWN
PATL2	-1.009149926	1.22301948	7.92E-08	4.73E-06	DOWN
ALDOB	-1.009246225	6.065065541	0.001393731	0.006499096	DOWN
PCSK1N	-1.00958524	5.000604612	0.00031252	0.002033379	DOWN
CDK5R2	-1.009723971	1.484862905	2.13E-05	0.000261327	DOWN
OR13A1	-1.009963102	-1.722472037	5.71E-06	9.65E-05	DOWN
CALY	-1.010861232	2.031418849	0.000339124	0.00217237	DOWN
MYT1	-1.011313767	0.166781497	8.95E-06	0.000134647	DOWN
NRXN1	-1.011349515	2.274128006	8.46E-05	0.000744339	DOWN
CHGB	-1.012449584	7.687718045	0.0016131	0.007277737	DOWN
GPR171	-1.012925997	1.583982533	1.44E-05	0.0001931	DOWN
CCR4	-1.012956704	2.158590747	6.27E-05	0.00059516	DOWN
KRT222	-1.015603662	-1.257568491	5.07E-06	8.84E-05	DOWN
SCRT1	-1.015905321	-1.0015087	0.000519933	0.003020116	DOWN
PLP1	-1.016200484	2.525157625	0.00010858	0.000904723	DOWN
KCNC1	-1.01664381	-0.57526496	0.000403029	0.002480961	DOWN
OPRK1	-1.017004596	-2.642820016	0.012655617	0.036406094	DOWN
DPYSL5	-1.017848044	-1.267352307	0.000384413	0.002397001	DOWN
LMOD1	-1.01881816	5.616093336	4.02E-08	3.05E-06	DOWN
GCK	-1.020790503	1.523491888	5.66E-05	0.000551428	DOWN
ALLC	-1.02134671	-2.637392772	1.62E-05	0.000211245	DOWN
PYGM	-1.021943546	0.996117202	4.65E-11	2.02E-08	DOWN
PNMA3	-1.022226627	0.242277512	3.95E-06	7.38E-05	DOWN
ICAM3	-1.022571195	1.544966786	6.41E-06	0.000106028	DOWN
PLA2G2A	-1.022926319	6.025176173	0.013641585	0.038637427	DOWN
SLC5A10	-1.023287874	-1.036714493	2.61E-07	1.07E-05	DOWN
SNTG1	-1.023298109	-1.432851238	0.000162334	0.001229474	DOWN
PDE6G	-1.023500344	0.290855622	1.16E-08	1.28E-06	DOWN
CHGA	-1.025489018	7.380520579	0.001851376	0.008110464	DOWN
AMER3	-1.025785001	0.846246098	0.000401775	0.002474095	DOWN
FAM19A4	-1.026251797	-3.246732269	0.00054424	0.003121629	DOWN
ABCA8	-1.027622291	4.066601317	1.75E-06	4.08E-05	DOWN
SYT10	-1.027941108	-3.144165579	0.001125775	0.005459167	DOWN
CRISP1	-1.02938886	-3.717582759	0.007071086	0.02298264	DOWN
C1orf168	-1.029805903	0.227217911	7.86E-05	0.00070299	DOWN
MUSTN1	-1.029956865	-3.181677609	5.36E-06	9.21E-05	DOWN
PTPRN	-1.031093762	5.808476844	0.00014602	0.001126463	DOWN
RYR3	-1.031732106	0.387878916	1.50E-11	8.15E-09	DOWN
TRPM6	-1.031812514	0.025203512	4.67E-06	8.34E-05	DOWN
PCSK2	-1.032716884	5.268317232	0.001744534	0.007737518	DOWN
NPPC	-1.033642401	-1.52990552	0.003519086	0.013343325	DOWN
CCDC178	-1.033929913	-1.548233864	8.05E-07	2.33E-05	DOWN
KCNE1	-1.034408498	-0.707955197	1.67E-06	3.97E-05	DOWN
KCNC2	-1.035833208	-2.346274447	0.000463041	0.002750617	DOWN
FAM135B	-1.036049465	0.551612124	0.000349496	0.002219246	DOWN
AFF3	-1.036316164	2.350261514	5.57E-06	9.47E-05	DOWN
OLIG1	-1.036517375	-2.178780292	5.76E-05	0.000558388	DOWN
LGI3	-1.036909156	0.558686405	0.000134645	0.001063615	DOWN
GRAPL	-1.037266105	-3.399067952	1.57E-05	0.000206862	DOWN
CDH18	-1.037879158	-1.824774217	0.001719483	0.007657637	DOWN
SLFN14	-1.038508298	-2.793426998	0.000527325	0.003051632	DOWN
CD27	-1.038945908	2.652900167	1.13E-05	0.000161133	DOWN
NUP210L	-1.038965817	-1.988405423	0.000116388	0.000951885	DOWN
PGLYRP2	-1.039734564	-2.81125962	0.000786778	0.004142428	DOWN
IAPP	-1.039929632	4.763621481	0.017219435	0.046565638	DOWN
NOVA2	-1.040671384	2.580155745	9.86E-11	3.44E-08	DOWN
NPAS4	-1.041247342	-1.903291704	1.43E-05	0.000192766	DOWN
P2RY10	-1.04142772	1.261716068	7.86E-05	0.00070299	DOWN
GIMAP5	-1.041627751	1.109357523	5.03E-07	1.72E-05	DOWN
TSPAN7	-1.04190471	4.145190383	8.85E-08	5.13E-06	DOWN
AC006547.14	-1.042254476	-0.590628413	1.65E-12	1.54E-09	DOWN
TCEAL5	-1.042346742	0.104486235	1.01E-06	2.73E-05	DOWN
HPR	-1.043414207	-0.631876765	0.010796305	0.032136454	DOWN
GPR26	-1.043716316	-3.66619715	9.79E-05	0.000841047	DOWN
C16orf89	-1.044631429	2.7998445	1.69E-05	0.00021768	DOWN
GRIA1	-1.044825199	-1.962110452	2.03E-05	0.000250861	DOWN
CLECL1	-1.045058048	-0.054573218	6.46E-06	0.000106262	DOWN
OTOGL	-1.046443509	0.38843881	6.66E-05	0.000623157	DOWN
ACAP1	-1.04655567	4.243633591	5.34E-08	3.59E-06	DOWN
LRRTM4	-1.047202876	-0.834771097	2.73E-05	0.000314428	DOWN
TPH2	-1.047613937	-3.018521453	0.000551982	0.003154865	DOWN
CETP	-1.048833248	1.098511923	6.07E-08	3.92E-06	DOWN
PABPN1L	-1.049095474	-3.918336175	0.001582538	0.007172535	DOWN
CCKAR	-1.049625974	-2.907047372	0.005787338	0.01965741	DOWN
BNC1	-1.050628086	-1.638385018	0.000362732	0.002286754	DOWN
RXRG	-1.050680444	1.107684265	0.000394712	0.002444114	DOWN
HLA-DOB	-1.05265624	2.663975502	3.64E-06	6.93E-05	DOWN
GREM2	-1.053394163	2.157627266	0.000253974	0.001728829	DOWN
TRPA1	-1.053553333	0.759850175	0.000458691	0.002730235	DOWN
CHI3L2	-1.054476177	2.066768744	2.00E-06	4.49E-05	DOWN
ASCL4	-1.054609282	-3.744937863	0.000305989	0.002005528	DOWN
EPHA5	-1.055384323	-1.707081679	6.36E-06	0.000105522	DOWN
SCN2B	-1.055558321	0.939641106	4.33E-07	1.54E-05	DOWN
TACR1	-1.056091728	0.635166122	4.63E-06	8.28E-05	DOWN
TDRD10	-1.058855136	-0.044448288	2.38E-11	1.21E-08	DOWN
GLRA3	-1.058878816	-0.257899506	0.000319572	0.00206944	DOWN
AGTR1	-1.060235112	1.568219365	5.32E-08	3.59E-06	DOWN
TCEAL2	-1.060651551	1.737040911	2.37E-05	0.000283618	DOWN
MMRN1	-1.061118579	3.994635449	8.73E-06	0.00013213	DOWN
TIMD4	-1.061271654	0.091171212	0.000427174	0.00258846	DOWN
WDFY4	-1.061388777	4.369801817	9.35E-07	2.58E-05	DOWN
KCTD19	-1.06146458	-1.371077065	6.74E-07	2.09E-05	DOWN
ADAM33	-1.062307812	3.449935321	8.15E-12	5.21E-09	DOWN
CTXN2	-1.063542371	-2.935639666	0.000399422	0.002463863	DOWN
ARRDC5	-1.064460829	-0.978345246	3.61E-08	2.79E-06	DOWN
FRMPD4	-1.064566591	-1.867827983	7.12E-05	0.00065407	DOWN
INSRR	-1.064792597	-0.355927995	3.56E-07	1.34E-05	DOWN
CACNA2D2	-1.064893561	3.533310518	2.27E-07	9.67E-06	DOWN
CRYBA2	-1.06521759	2.903190183	0.002273659	0.009498095	DOWN
PCDH8	-1.065777978	-1.47792426	0.00040697	0.002496599	DOWN
GAPT	-1.065807143	1.9886228	5.33E-07	1.78E-05	DOWN
TPH1	-1.065875114	0.373860324	4.53E-05	0.000462639	DOWN
TSHB	-1.067514824	-3.709661249	1.14E-05	0.000162642	DOWN
RIPPLY2	-1.068157329	-1.448960484	0.000310685	0.00202736	DOWN
TNFSF8	-1.070827245	1.97277041	5.54E-06	9.44E-05	DOWN
ADH1B	-1.071632506	5.556789623	0.000235857	0.001631678	DOWN
SNCB	-1.071906294	-0.333239157	8.35E-05	0.000736841	DOWN
PHOSPHO1	-1.072192125	-0.280981142	1.51E-11	8.15E-09	DOWN
P2RY14	-1.073400288	1.206408574	6.29E-07	2.02E-05	DOWN
RSPO3	-1.073968999	2.64644682	1.24E-06	3.15E-05	DOWN
C2orf66	-1.077674502	-2.486960251	3.09E-06	6.16E-05	DOWN
PLD5	-1.078016431	-0.651811426	0.00031142	0.002029926	DOWN
CD40LG	-1.078411847	0.670327927	1.65E-05	0.000214024	DOWN
INS	-1.079107659	10.35551637	0.007796763	0.024847303	DOWN
SCG5	-1.079119216	6.673423564	2.80E-05	0.000321654	DOWN
1-Sep	-1.079173367	3.685525719	1.41E-07	7.03E-06	DOWN
CACNA1S	-1.080359849	-3.402641061	6.11E-05	0.000584103	DOWN
PADI4	-1.081236538	-1.539194607	2.13E-05	0.000260978	DOWN
DEFB124	-1.081639639	-2.979171469	1.00E-06	2.73E-05	DOWN
CCL16	-1.083471448	-2.500410325	1.12E-06	2.93E-05	DOWN
CPLX2	-1.083566852	4.427174766	0.001041355	0.005142141	DOWN
SLC8A3	-1.085227285	-0.365212771	1.57E-07	7.60E-06	DOWN
POPDC2	-1.0876693	2.490822894	7.48E-11	2.72E-08	DOWN
UNC13A	-1.088129659	2.813166852	1.12E-06	2.93E-05	DOWN
DPP6	-1.088325554	2.738927593	3.67E-05	0.000392446	DOWN
MS4A4E	-1.089603176	-0.462977359	1.04E-08	1.18E-06	DOWN
UCN3	-1.090258214	2.809901888	0.00017198	0.001286137	DOWN
GRIA3	-1.090544031	1.837779003	4.97E-07	1.71E-05	DOWN
SLIT1	-1.0911736	1.579505323	8.91E-06	0.000134308	DOWN
MYADML2	-1.091507327	-1.521901565	0.006085753	0.020439919	DOWN
TTR	-1.09237124	9.34552137	0.005198451	0.018097597	DOWN
KCNMB1	-1.093749085	2.830434554	1.88E-08	1.71E-06	DOWN
PTGDR2	-1.094371044	0.854702226	4.04E-06	7.50E-05	DOWN
FAM159A	-1.095865763	0.566163163	7.80E-08	4.70E-06	DOWN
DUSP26	-1.097857788	2.180495796	2.24E-06	4.87E-05	DOWN
MAP4K1	-1.098635626	3.556387528	2.53E-07	1.04E-05	DOWN
C2orf71	-1.098853933	-2.786094405	0.000174638	0.001303099	DOWN
ARC	-1.099319356	1.297231072	0.000307808	0.002013007	DOWN
MGAT4C	-1.099572175	-0.57297859	1.04E-05	0.000151437	DOWN
CNTN2	-1.100792301	-0.185828453	3.42E-05	0.000373009	DOWN
DSCAM	-1.101031879	-0.407427178	1.71E-05	0.000220186	DOWN
KHDRBS2	-1.104804445	-1.961757229	2.55E-05	0.000299585	DOWN
SCN4A	-1.104914899	-0.625811649	7.92E-06	0.000122845	DOWN
OGN	-1.10761289	4.534189844	2.66E-05	0.000309328	DOWN
CD1C	-1.10812256	2.647204996	7.16E-07	2.19E-05	DOWN
TNR	-1.108536475	0.664142806	3.06E-05	0.000343899	DOWN
SST	-1.10958725	7.211087185	0.00073666	0.003928809	DOWN
SCGN	-1.110972917	5.092683587	0.000370173	0.002325294	DOWN
KCNA4	-1.111889961	-3.872492923	0.000701301	0.003782652	DOWN
XKR4	-1.113935314	-0.109857162	6.16E-06	0.000102991	DOWN
ASTN1	-1.114611655	0.48690939	2.39E-06	5.09E-05	DOWN
SELE	-1.116588431	2.695395788	7.39E-05	0.000673193	DOWN
KCNK16	-1.117285072	3.760938445	0.002226276	0.009337364	DOWN
GABRA1	-1.12124763	-3.11705316	0.001110836	0.005405847	DOWN
PIRT	-1.121444522	-1.004252971	0.000328947	0.002120132	DOWN
CCL19	-1.12249921	5.358886446	0.000360774	0.002276821	DOWN
ST18	-1.122568767	1.972486607	1.65E-05	0.000214024	DOWN
UNC80	-1.124392711	2.255012817	0.000204649	0.001461159	DOWN
OPRD1	-1.12582948	-0.016730614	7.23E-07	2.19E-05	DOWN
CTD-2501B8.1	-1.126364051	-3.992175731	0.000185042	0.001359846	DOWN
ANK2	-1.1263862	4.206018163	1.45E-08	1.44E-06	DOWN
GPR6	-1.126388727	-3.546310028	0.004332895	0.015675298	DOWN
TMEM179	-1.128855382	1.991608421	0.000105576	0.000887907	DOWN
SPAG6	-1.12889142	-1.067055611	6.45E-05	0.000608636	DOWN
KRT27	-1.131019107	-2.878037403	5.42E-05	0.000534819	DOWN
SCG2	-1.132195933	5.890626893	3.40E-06	6.63E-05	DOWN
TNNT3	-1.132433757	0.10764876	3.11E-05	0.000348906	DOWN
SNAP91	-1.132703123	1.626365864	4.14E-07	1.50E-05	DOWN
APOA1	-1.132850342	2.433649611	0.012915129	0.037001236	DOWN
SPATC1	-1.133317736	-1.096535992	8.08E-09	1.00E-06	DOWN
CBLN4	-1.13397207	1.097554108	2.37E-05	0.000283287	DOWN
NRSN1	-1.13459676	-0.89446118	1.90E-05	0.000238885	DOWN
ARMC12	-1.135368716	-0.957502305	1.57E-07	7.60E-06	DOWN
ZFR2	-1.135480791	-1.099076994	2.89E-08	2.35E-06	DOWN
HSPB7	-1.135505395	3.509191834	1.02E-07	5.63E-06	DOWN
TRDN	-1.13651434	-2.818516692	0.003272139	0.012619083	DOWN
PNMA5	-1.136657768	-2.387215529	0.000273806	0.001831641	DOWN
PLA2G2D	-1.137689573	2.081241189	0.000646039	0.003545751	DOWN
ANKRD55	-1.138134957	-0.711241429	7.47E-06	0.00011787	DOWN
ACER1	-1.140739846	-3.171343178	0.000106073	0.000891199	DOWN
SLIT3	-1.140772185	5.796604942	1.11E-08	1.24E-06	DOWN
PMP2	-1.141107566	-0.134917609	0.000235516	0.001630586	DOWN
KCNB2	-1.143149684	-0.127703433	2.84E-05	0.0003253	DOWN
CLDN19	-1.144270021	-3.494782642	0.000506591	0.002955554	DOWN
LYVE1	-1.145284696	2.967896456	2.96E-07	1.18E-05	DOWN
KCNMB2	-1.145441393	0.227549265	6.97E-05	0.000643899	DOWN
IDO2	-1.145644035	-1.618101295	1.68E-06	3.98E-05	DOWN
CAPZA3	-1.146765468	-2.115235164	0.001380444	0.006448686	DOWN
GRM4	-1.1469946	1.274900505	8.87E-05	0.00077604	DOWN
NOL4	-1.147741274	1.693440465	0.000198743	0.001433345	DOWN
KCNJ6	-1.148326817	1.713281781	4.23E-06	7.77E-05	DOWN
LIX1	-1.149918597	-2.2539733	5.29E-06	9.11E-05	DOWN
FMN2	-1.152004067	1.639825627	3.82E-06	7.16E-05	DOWN
MGAM	-1.153451299	1.739101348	1.59E-05	0.000208499	DOWN
ZCCHC18	-1.153974717	0.595323866	1.16E-12	1.15E-09	DOWN
SLC30A8	-1.155044528	6.310911096	0.001288825	0.006102057	DOWN
CXorf67	-1.155525423	-3.566295997	0.000445012	0.002670219	DOWN
NPAP1	-1.155591702	-3.630713929	0.00014901	0.001143902	DOWN
RHOH	-1.156741258	3.357943626	1.33E-07	6.77E-06	DOWN
SALL3	-1.1591064	-3.854280501	0.006874248	0.022489638	DOWN
SLC5A7	-1.160668701	-0.938427227	0.000517834	0.003012837	DOWN
RUNDC3A	-1.161219517	2.610244566	3.28E-07	1.27E-05	DOWN
CYP4Z1	-1.161836008	-2.155415644	0.002340455	0.009707566	DOWN
INA	-1.162228186	2.09208956	6.45E-06	0.000106243	DOWN
FABP4	-1.162248553	4.4507667	0.001105951	0.005385016	DOWN
NTRK3	-1.163789306	1.466011974	1.30E-08	1.35E-06	DOWN
MLNR	-1.16414901	-3.609597875	6.41E-05	0.000605593	DOWN
BMPER	-1.164867325	-0.150000392	9.11E-08	5.17E-06	DOWN
P2RX2	-1.165640529	-1.487742721	3.67E-06	6.96E-05	DOWN
RP11-35N6.1	-1.166194375	-0.330305822	1.07E-05	0.000154912	DOWN
OSR1	-1.166525543	2.585898255	7.23E-07	2.19E-05	DOWN
FAM153C	-1.167145821	-1.688501968	1.87E-07	8.41E-06	DOWN
MYL7	-1.167505553	-3.072247704	0.000326114	0.002104156	DOWN
GPR18	-1.167565675	0.299066851	7.29E-06	0.000115863	DOWN
POU2AF1	-1.167643399	4.124398867	1.42E-05	0.000192249	DOWN
SYNGR4	-1.167836034	-0.074819495	5.64E-05	0.000550548	DOWN
CD48	-1.168237089	4.364517493	4.64E-07	1.63E-05	DOWN
SLC6A4	-1.16876581	0.832229547	3.11E-06	6.17E-05	DOWN
FP325317.1	-1.169683928	-2.493474852	3.35E-05	0.000368149	DOWN
ELAVL4	-1.169728252	1.54647635	5.65E-06	9.59E-05	DOWN
HHATL	-1.170040672	-0.728394416	0.000491154	0.002882071	DOWN
STAR	-1.170669261	-1.278589313	3.14E-07	1.22E-05	DOWN
RPRM	-1.171705842	-2.457554164	2.59E-05	0.000303168	DOWN
OR3A2	-1.172215873	-3.955196137	8.09E-05	0.000719741	DOWN
ZC3H12D	-1.172935561	1.773683636	4.75E-09	6.48E-07	DOWN
FAM19A1	-1.17344313	-2.537005132	4.27E-08	3.18E-06	DOWN
MRAP	-1.17516087	-2.467617118	0.00298711	0.011767478	DOWN
CNTNAP5	-1.176152862	-1.707273217	0.000149046	0.001143902	DOWN
CDH10	-1.176536683	0.157868665	0.000150607	0.001154394	DOWN
SYT4	-1.176956734	2.708419393	0.000106783	0.00089399	DOWN
VIT	-1.177056398	0.414854797	1.41E-05	0.000191246	DOWN
TRAF3IP3	-1.179211463	3.336833158	1.27E-08	1.34E-06	DOWN
IGSF1	-1.181396214	2.169700344	6.86E-06	0.000111269	DOWN
GABRG2	-1.181742748	-0.876182045	0.000275744	0.001841843	DOWN
PHF21B	-1.181819138	-0.736407331	4.86E-08	3.39E-06	DOWN
MYH2	-1.182490254	-2.931691019	4.89E-05	0.000491012	DOWN
SLC17A6	-1.184445669	-0.5675797	0.001180946	0.005682541	DOWN
TBC1D10C	-1.185604486	3.692693751	5.86E-08	3.82E-06	DOWN
FCN1	-1.185750921	3.73578478	5.05E-05	0.000504024	DOWN
CNR1	-1.18588208	2.168720851	3.54E-07	1.34E-05	DOWN
ADCYAP1	-1.185903525	3.503383707	2.20E-05	0.000267283	DOWN
SSTR3	-1.187946313	2.182096716	9.03E-05	0.000787213	DOWN
ARPP21	-1.189965056	-3.276852654	3.93E-06	7.34E-05	DOWN
GPR119	-1.191528422	-0.082323887	0.001626293	0.007322428	DOWN
CHRNB2	-1.19650669	0.929983231	7.07E-06	0.000113594	DOWN
HMGCLL1	-1.197030384	1.131191383	7.52E-06	0.000118548	DOWN
TNMD	-1.203012505	-1.788998633	0.004994169	0.017554329	DOWN
MAPK4	-1.203970929	1.19465098	5.24E-07	1.75E-05	DOWN
SH3GL2	-1.206089639	1.719377367	0.000141014	0.001100895	DOWN
CRHBP	-1.206853894	-1.258434272	9.90E-09	1.15E-06	DOWN
RIMBP2	-1.207256097	2.388777247	4.35E-06	7.94E-05	DOWN
LILRA4	-1.207346581	0.388980087	9.06E-06	0.00013586	DOWN
DGKB	-1.210147568	0.179884958	7.43E-07	2.23E-05	DOWN
MEDAG	-1.211731755	4.823341011	5.07E-07	1.73E-05	DOWN
IL13	-1.213419455	-3.235681142	5.96E-05	0.000573336	DOWN
INS-IGF2	-1.214799314	-2.260888928	0.002908573	0.011533974	DOWN
TYR	-1.215631834	-3.862729358	0.000191969	0.001395786	DOWN
GPM6A	-1.216186716	1.674031464	3.40E-06	6.63E-05	DOWN
LCN6	-1.216820299	-1.142434463	9.57E-06	0.000142054	DOWN
HSPB6	-1.218689645	5.184215035	3.28E-12	2.44E-09	DOWN
TESPA1	-1.220101064	2.164286542	1.60E-08	1.52E-06	DOWN
SNAP25	-1.221558219	3.436154607	1.22E-08	1.33E-06	DOWN
C1orf127	-1.221837259	2.712536505	2.01E-05	0.000249373	DOWN
CRLF2	-1.222072365	-1.667320864	1.03E-06	2.76E-05	DOWN
FFAR1	-1.223888282	2.025788668	0.000245393	0.001679396	DOWN
PCDH15	-1.22442269	-3.410373821	0.000468278	0.002774331	DOWN
RLTPR	-1.224656423	2.757497654	7.41E-08	4.51E-06	DOWN
GLRA1	-1.226495122	-1.805109224	0.000361406	0.002279861	DOWN
SCG3	-1.226631738	4.715620631	0.000114499	0.000938585	DOWN
ANGPTL7	-1.226658724	1.538949751	0.000404489	0.002487017	DOWN
SLC4A10	-1.227223964	1.518766246	3.50E-05	0.000380241	DOWN
UCP1	-1.227989977	-3.699175875	2.65E-05	0.000308414	DOWN
CTB-133G6.1	-1.228508144	0.352007269	1.93E-07	8.58E-06	DOWN
KCNB1	-1.229913481	1.222644465	8.06E-07	2.33E-05	DOWN
ACTL6B	-1.23023347	-0.098114483	2.64E-05	0.000308067	DOWN
CMTM5	-1.23030137	-1.82862357	4.29E-08	3.18E-06	DOWN
CARTPT	-1.23033018	0.228755181	0.001006457	0.005011475	DOWN
CCL14	-1.230438845	0.876049703	7.05E-07	2.16E-05	DOWN
ABCC8	-1.231385464	5.775420934	7.62E-05	0.000690066	DOWN
GATA5	-1.23236815	0.969653012	0.011180407	0.032983349	DOWN
CD5L	-1.232472908	-3.004292852	0.001016038	0.005046491	DOWN
GPR83	-1.235340437	-1.886396021	1.87E-07	8.41E-06	DOWN
SFRP1	-1.23597374	4.681602971	1.36E-06	3.43E-05	DOWN
HMP19	-1.237721396	1.079423471	8.22E-07	2.35E-05	DOWN
GUCA2A	-1.237884112	-1.015453873	0.000157436	0.001200028	DOWN
MAP3K15	-1.238061447	0.262523199	9.04E-06	0.000135725	DOWN
PLCXD3	-1.238113457	3.537115496	1.38E-06	3.45E-05	DOWN
PRKCB	-1.239519505	3.886969658	3.50E-07	1.33E-05	DOWN
LTB	-1.240126287	4.649068141	1.04E-07	5.72E-06	DOWN
INSM1	-1.240989015	2.391408726	2.46E-05	0.000291154	DOWN
CD37	-1.241989256	5.504257406	5.04E-09	6.71E-07	DOWN
ZAP70	-1.242589627	3.191001532	3.58E-08	2.78E-06	DOWN
CFP	-1.242678434	2.091252032	3.06E-10	8.39E-08	DOWN
CXCL13	-1.243249435	4.36689832	0.001883444	0.008228699	DOWN
CRB1	-1.244541382	-2.556355498	1.12E-07	6.03E-06	DOWN
MYOCD	-1.244547598	1.676702937	2.05E-06	4.58E-05	DOWN
CPA5	-1.245477134	-1.812735642	5.28E-06	9.10E-05	DOWN
ITK	-1.245768203	3.339156722	9.25E-07	2.57E-05	DOWN
DDX25	-1.247110186	-0.147369003	1.38E-06	3.45E-05	DOWN
ARX	-1.247829198	1.639464392	1.49E-05	0.000198776	DOWN
MYT1L	-1.248876514	0.063340749	1.52E-05	0.000202737	DOWN
CR2	-1.248962911	5.220900718	0.009585405	0.029185289	DOWN
NAT16	-1.249809412	-0.25713462	3.91E-05	0.000412114	DOWN
UPB1	-1.250290009	-0.850794987	4.47E-09	6.32E-07	DOWN
SCRG1	-1.257825305	1.826589863	1.24E-08	1.33E-06	DOWN
ACKR1	-1.258941043	5.20027863	1.54E-06	3.72E-05	DOWN
ASB2	-1.259185002	2.132254467	2.34E-09	4.05E-07	DOWN
HBA1	-1.259440247	-2.073257067	0.001226117	0.005859648	DOWN
XKR7	-1.259628403	0.363932977	2.96E-05	0.00033518	DOWN
TENM1	-1.259876919	0.237291676	4.54E-07	1.60E-05	DOWN
GAD2	-1.26068006	3.58587328	0.00022635	0.001577544	DOWN
CABP7	-1.261327165	2.600557606	4.90E-06	8.62E-05	DOWN
DPPA4	-1.262189088	-2.503488837	9.35E-07	2.58E-05	DOWN
GABRA3	-1.262726251	-1.682351919	0.001848764	0.008104142	DOWN
SVOP	-1.263883084	1.82397042	2.28E-05	0.000274715	DOWN
PHOX2B	-1.264412482	-2.491068418	0.00022922	0.00159443	DOWN
FAM163A	-1.267419076	-0.038252195	3.71E-09	5.46E-07	DOWN
SPIB	-1.269445451	3.863759496	6.91E-06	0.000111676	DOWN
DACH2	-1.269680579	-0.52882323	6.83E-06	0.000111049	DOWN
CRB2	-1.271967988	-1.354002349	1.60E-06	3.85E-05	DOWN
RFX6	-1.272260162	1.902091411	7.57E-05	0.000686056	DOWN
KLHL32	-1.273777442	0.073377771	1.70E-06	4.01E-05	DOWN
PPP1R1A	-1.275360997	3.506186218	1.56E-05	0.000206313	DOWN
NEUROD1	-1.276460827	3.501663596	0.000162981	0.001230711	DOWN
CLEC2L	-1.277607374	-0.41044022	2.17E-08	1.89E-06	DOWN
CCL23	-1.28106794	0.303731909	4.91E-07	1.69E-05	DOWN
VTN	-1.282373992	4.505662822	0.000128743	0.001031619	DOWN
TTC24	-1.283603611	-1.55086436	1.49E-05	0.000199302	DOWN
CELF3	-1.284210629	2.807991292	9.42E-06	0.000140181	DOWN
IRX2	-1.287031167	1.433887605	4.49E-06	8.08E-05	DOWN
VWA5B2	-1.290777413	2.738714319	2.50E-06	5.27E-05	DOWN
CD1B	-1.291653852	-0.922043647	2.06E-06	4.58E-05	DOWN
FRRS1L	-1.293619513	1.395112289	1.21E-06	3.10E-05	DOWN
PRIMA1	-1.29619745	1.625748046	1.25E-07	6.41E-06	DOWN
ASIC2	-1.297421499	-1.502137608	1.76E-06	4.09E-05	DOWN
STXBP5L	-1.297719357	0.198785334	4.71E-06	8.37E-05	DOWN
MAB21L2	-1.303321225	2.761631644	0.000181735	0.00134329	DOWN
MTRNR2L12	-1.303903707	0.812467533	6.10E-07	1.99E-05	DOWN
SPIC	-1.30573099	-3.751698971	0.000716245	0.003845796	DOWN
DAZL	-1.3064899	-2.243262988	6.68E-05	0.000624283	DOWN
NKX2-2	-1.306993028	2.715618143	2.66E-05	0.000309328	DOWN
CLEC4F	-1.308215902	-0.144252015	2.19E-08	1.90E-06	DOWN
FAM65B	-1.309914185	3.686398617	2.65E-08	2.21E-06	DOWN
TMEM252	-1.311628423	-2.178553836	9.01E-06	0.000135313	DOWN
CA10	-1.312076639	-1.519161682	2.49E-05	0.000293876	DOWN
CACNA1I	-1.313941105	0.668547445	2.32E-08	1.97E-06	DOWN
CDH12	-1.315941868	-2.220920947	0.000259297	0.001757008	DOWN
LDB3	-1.318832781	1.258073191	1.39E-08	1.41E-06	DOWN
OLFM3	-1.32053646	-3.322771577	0.000107873	0.000900849	DOWN
CCL17	-1.320852115	2.388700658	2.27E-06	4.91E-05	DOWN
CADM3	-1.320969784	2.387517919	1.03E-07	5.66E-06	DOWN
ZNF831	-1.321623435	1.689976954	1.49E-06	3.65E-05	DOWN
TUSC5	-1.322088773	1.188467251	0.007082064	0.023001543	DOWN
PARP15	-1.325613131	2.720128123	4.04E-09	5.80E-07	DOWN
FAM159B	-1.326087914	2.203019745	5.23E-05	0.000518236	DOWN
SCGB1D2	-1.328046382	-1.315789927	0.010513812	0.031441953	DOWN
CRYGD	-1.328046493	-2.812212548	9.72E-05	0.000837031	DOWN
GCG	-1.331346074	9.856370341	0.002344097	0.009717178	DOWN
LECT1	-1.333527195	-1.121286778	1.34E-05	0.000183592	DOWN
PCSK1	-1.334873214	4.546877441	8.68E-06	0.000131682	DOWN
TMEM196	-1.336241023	0.203374304	4.35E-05	0.0004481	DOWN
TAGLN3	-1.337197808	1.324719325	1.78E-06	4.12E-05	DOWN
ENPP7	-1.337415301	-1.749862484	0.000353875	0.002241876	DOWN
OR2L13	-1.338167037	-3.798816911	0.000274951	0.001837924	DOWN
FEV	-1.34037377	0.874078637	3.64E-06	6.93E-05	DOWN
CPB2	-1.344012994	-0.465839214	0.001060607	0.005218407	DOWN
HBA2	-1.344311126	2.905622335	3.15E-05	0.000351535	DOWN
TRIM71	-1.346382635	-3.22259586	1.76E-06	4.09E-05	DOWN
CTSG	-1.347951677	1.211474658	1.05E-06	2.79E-05	DOWN
OPRM1	-1.348125187	-3.412972364	6.47E-05	0.000609734	DOWN
ARHGAP19-SLIT1	-1.351690145	-3.827189648	2.54E-06	5.33E-05	DOWN
KLHL1	-1.352168138	-2.296448509	0.000119827	0.000975978	DOWN
CCL25	-1.355670006	0.672298299	0.014203635	0.039887013	DOWN
SLC32A1	-1.359656612	-4.00136584	6.21E-05	0.000591297	DOWN
HSF5	-1.360474455	-2.433740985	1.55E-06	3.75E-05	DOWN
LBP	-1.360522147	1.554172992	0.00018763	0.00137194	DOWN
KCNH6	-1.363532103	1.386370953	5.69E-06	9.63E-05	DOWN
NOTUM	-1.363861748	2.25760067	1.75E-06	4.08E-05	DOWN
PRUNE2	-1.366599709	4.710547684	4.05E-10	9.88E-08	DOWN
PLIN4	-1.373612262	4.708149688	3.11E-05	0.000348797	DOWN
RBFOX3	-1.377137465	-0.398660613	2.91E-09	4.58E-07	DOWN
SCRT2	-1.379021076	-2.081674997	0.000142392	0.001108596	DOWN
SELL	-1.382071594	4.77293148	1.19E-08	1.30E-06	DOWN
AIRE	-1.385382111	-1.489137508	2.56E-09	4.26E-07	DOWN
NCR3	-1.385980614	0.004836635	1.15E-07	6.12E-06	DOWN
FABP7	-1.386063622	-2.169821499	0.000670069	0.00364429	DOWN
IRX1	-1.386131152	-1.550669547	9.35E-05	0.00081054	DOWN
GRIA2	-1.386721421	0.820373409	8.69E-07	2.45E-05	DOWN
PDZRN4	-1.38748282	0.802533514	3.64E-07	1.37E-05	DOWN
CDX1	-1.387730365	2.197644157	0.000186794	0.001367084	DOWN
NR0B1	-1.395139364	0.165525963	7.71E-06	0.000120768	DOWN
CD79B	-1.395515067	3.863639921	8.57E-06	0.000130432	DOWN
CSF3	-1.401629102	0.478229414	0.001117959	0.005427149	DOWN
CHRDL1	-1.404364182	4.724644851	3.71E-07	1.39E-05	DOWN
CLEC3A	-1.405177933	-3.319367147	0.006264821	0.020958396	DOWN
TBC1D26	-1.408170179	-4.032035702	0.000132628	0.001052816	DOWN
RIMS1	-1.409603635	-0.99130211	4.87E-05	0.00048957	DOWN
THRSP	-1.411983589	-0.125821103	0.003675699	0.013770157	DOWN
S100G	-1.414399133	-3.087548583	0.006499702	0.021558551	DOWN
CMA1	-1.416404029	-0.836429897	3.72E-05	0.000396798	DOWN
PGM5	-1.419832973	3.695792505	2.66E-11	1.28E-08	DOWN
HEPACAM	-1.420392231	-2.63183145	2.25E-05	0.000271912	DOWN
FAM180B	-1.421279265	-1.620561244	6.58E-07	2.07E-05	DOWN
MAL	-1.421889776	0.998996916	2.51E-08	2.11E-06	DOWN
PCP4	-1.425778542	1.257268031	3.77E-09	5.46E-07	DOWN
BRINP2	-1.427607048	-2.136506946	2.03E-08	1.78E-06	DOWN
KCNA5	-1.42765888	1.37935614	5.08E-10	1.16E-07	DOWN
CLEC4G	-1.430331787	-0.88581997	6.92E-06	0.000111676	DOWN
ACTC1	-1.433524028	1.067316911	4.52E-06	8.13E-05	DOWN
CCDC60	-1.43687609	-2.103019464	0.000356576	0.002254985	DOWN
ALAS2	-1.437775823	-1.554845252	3.48E-06	6.74E-05	DOWN
SHISA8	-1.438518858	-2.066751755	0.000108101	0.000902325	DOWN
RSPO2	-1.445600615	-0.226912889	2.03E-05	0.000250715	DOWN
DNASE1L3	-1.448782142	0.980243189	2.39E-07	9.96E-06	DOWN
SLC7A14	-1.451820878	1.536650191	3.78E-06	7.09E-05	DOWN
NKAIN2	-1.452307928	-1.009671403	2.13E-06	4.69E-05	DOWN
MAS1L	-1.46098698	-2.910556731	7.24E-07	2.19E-05	DOWN
OR52N4	-1.464129488	-2.268175232	3.53E-07	1.34E-05	DOWN
FIGF	-1.464342629	-0.400091301	2.45E-09	4.20E-07	DOWN
GJD2	-1.46511515	2.982787193	4.26E-05	0.00044129	DOWN
IGF1	-1.465584681	2.329503772	3.94E-07	1.45E-05	DOWN
ZFP42	-1.468823637	-4.000956789	0.000521522	0.003025407	DOWN
SLC4A1	-1.477353523	-3.220229457	2.35E-06	5.04E-05	DOWN
C1orf141	-1.479654576	-4.022794949	1.43E-05	0.000193012	DOWN
NXPE4	-1.483846152	-2.761377019	1.25E-05	0.000172926	DOWN
CHRDL2	-1.484038294	2.905059547	6.19E-08	3.97E-06	DOWN
EIF4E1B	-1.490698876	-2.577889336	5.86E-05	0.000565742	DOWN
ATOH1	-1.495125018	0.619073168	0.017395406	0.04692263	DOWN
C17orf78	-1.495131392	-1.571937055	0.000163641	0.00123458	DOWN
PTX3	-1.499188205	3.197937459	1.49E-06	3.65E-05	DOWN
SHD	-1.499723783	-1.529193001	9.01E-06	0.000135313	DOWN
SERTM1	-1.501912433	-0.103510107	7.45E-07	2.23E-05	DOWN
HOXB8	-1.502835096	1.626654358	5.24E-07	1.75E-05	DOWN
DMRTA2	-1.510775394	-2.304819781	0.000936112	0.004723231	DOWN
MDS2	-1.515897857	-2.046895523	5.89E-08	3.83E-06	DOWN
MROH2B	-1.523879092	-2.320868211	8.25E-08	4.85E-06	DOWN
GP1BA	-1.528803858	1.028050368	3.28E-09	5.04E-07	DOWN
SSTR4	-1.529243402	-4.034510835	6.19E-05	0.000589932	DOWN
SRRM4	-1.529750194	-2.953092338	1.83E-07	8.38E-06	DOWN
TLR10	-1.530105416	1.752160344	1.02E-07	5.63E-06	DOWN
PLIN1	-1.543341136	3.22710124	6.35E-05	0.00060147	DOWN
ZNF80	-1.546555639	-1.748861936	4.17E-08	3.13E-06	DOWN
OSTN	-1.546650145	-3.133097537	8.48E-06	0.000129173	DOWN
LCN10	-1.547664713	-1.037728939	2.87E-07	1.15E-05	DOWN
CIDEA	-1.558497887	0.194659967	0.00324126	0.012527109	DOWN
HBE1	-1.559796604	-3.430260874	2.87E-05	0.000327366	DOWN
BTLA	-1.560476886	1.096768107	6.63E-08	4.17E-06	DOWN
SHISA7	-1.564267752	-1.779001459	1.81E-09	3.39E-07	DOWN
LHCGR	-1.566125523	-4.062164737	1.89E-07	8.46E-06	DOWN
CD79A	-1.568384774	4.82775747	4.21E-06	7.76E-05	DOWN
NELL2	-1.571633694	2.479687909	4.44E-10	1.04E-07	DOWN
FCAMR	-1.57216644	0.643755933	2.20E-05	0.000267323	DOWN
C22orf42	-1.572203329	-0.531386523	9.25E-07	2.57E-05	DOWN
FCRL3	-1.573464299	2.259149727	4.16E-07	1.50E-05	DOWN
STAP1	-1.57999368	1.241168457	1.75E-07	8.27E-06	DOWN
VWC2	-1.583576826	-2.593307782	6.67E-08	4.17E-06	DOWN
ABRA	-1.583749852	-3.011651836	2.08E-07	8.98E-06	DOWN
NXPE1	-1.583773418	-3.07241823	0.000224209	0.001565687	DOWN
NXPE2	-1.584315833	-1.682297128	2.96E-05	0.00033518	DOWN
SYNPO2	-1.58443017	6.089126126	6.74E-11	2.55E-08	DOWN
SLC2A4	-1.589342945	1.070105163	2.11E-10	6.26E-08	DOWN
CNN1	-1.589706569	6.11246469	8.87E-12	5.45E-09	DOWN
SLC12A1	-1.591017806	-2.53469962	1.34E-09	2.70E-07	DOWN
GLYAT	-1.592819004	-2.777025617	0.00080633	0.004222509	DOWN
PGA5	-1.594770018	-1.96546731	0.002289627	0.009545739	DOWN
CNTNAP4	-1.597989241	-2.707610367	1.39E-07	6.96E-06	DOWN
FAIM3	-1.602987071	4.148491291	1.44E-09	2.81E-07	DOWN
CASQ1	-1.604704406	-1.078358692	6.30E-11	2.49E-08	DOWN
G6PC2	-1.604711707	4.897584183	7.79E-05	0.000700419	DOWN
C1orf95	-1.607126644	1.510422675	2.71E-08	2.24E-06	DOWN
IL24	-1.610469158	1.920244579	5.12E-10	1.16E-07	DOWN
CLEC4C	-1.615433168	-2.856204008	1.89E-06	4.26E-05	DOWN
BTNL2	-1.617678288	-3.72028916	2.46E-06	5.20E-05	DOWN
SRY	-1.622303262	-3.68327669	0.001009339	0.005018814	DOWN
CCL21	-1.623091742	6.02966254	8.09E-08	4.79E-06	DOWN
KCNA1	-1.624978972	-1.802019306	3.60E-09	5.35E-07	DOWN
HAS1	-1.62574883	2.185298695	1.07E-06	2.83E-05	DOWN
CASQ2	-1.630069717	0.917048652	1.27E-09	2.60E-07	DOWN
SPRR2G	-1.632912214	-4.038383675	0.012126365	0.035110309	DOWN
CD22	-1.63568243	4.181164456	5.85E-08	3.82E-06	DOWN
VPREB3	-1.638519445	1.866667338	2.25E-05	0.000271958	DOWN
ATP1A2	-1.64047802	2.213203339	1.21E-09	2.50E-07	DOWN
APOB	-1.641377673	3.736925282	0.000400083	0.002467085	DOWN
RASGRP2	-1.650143907	3.900981388	2.41E-12	1.87E-09	DOWN
KLHL14	-1.651677568	-0.065433386	3.50E-07	1.33E-05	DOWN
SCARA5	-1.661749302	3.046558332	1.70E-06	4.01E-05	DOWN
HEMGN	-1.670131676	-3.086100323	1.99E-07	8.75E-06	DOWN
AGTR2	-1.674785312	-2.121654854	0.000161214	0.001223593	DOWN
CXCR5	-1.683658183	-0.749963266	8.42E-06	0.000128859	DOWN
KEL	-1.688927915	0.331941661	8.23E-10	1.77E-07	DOWN
COL19A1	-1.692337644	-0.942934431	6.42E-06	0.000106073	DOWN
BEND4	-1.702025179	-0.705733723	1.73E-07	8.22E-06	DOWN
IL20	-1.705330119	-3.277364845	0.000143008	0.001110963	DOWN
PAEP	-1.707526965	3.065315346	0.000188731	0.001378431	DOWN
CTD-2207O23.3	-1.708061139	-2.642801216	1.77E-05	0.000225487	DOWN
TKTL1	-1.709129531	-1.918049333	8.43E-09	1.02E-06	DOWN
TBX4	-1.711011443	-0.639616225	3.55E-06	6.83E-05	DOWN
CCR7	-1.715730453	3.658491211	3.48E-09	5.22E-07	DOWN
LGALS7	-1.724379018	0.016119965	0.003537633	0.013392198	DOWN
LINGO3	-1.726981789	-0.226784606	1.36E-09	2.73E-07	DOWN
LGI1	-1.738546377	-1.288984422	8.02E-10	1.77E-07	DOWN
P2RX5	-1.742646888	2.342619702	9.69E-08	5.43E-06	DOWN
LEP	-1.775419403	1.624563365	8.98E-05	0.000783348	DOWN
APOA4	-1.778695488	4.122290938	0.013809298	0.038994692	DOWN
HBB	-1.782775082	4.96981957	1.25E-07	6.41E-06	DOWN
C12orf42	-1.783837291	-1.692923967	1.02E-06	2.75E-05	DOWN
RLBP1	-1.788690476	-2.74297462	5.30E-06	9.13E-05	DOWN
PPY	-1.788724783	8.822033548	0.000271432	0.001819176	DOWN
ALPI	-1.793979713	1.465577358	0.000616125	0.003420549	DOWN
PAX5	-1.79508407	3.058269768	1.01E-05	0.000148165	DOWN
SPDYC	-1.795837135	-1.234381113	7.51E-07	2.23E-05	DOWN
TNFRSF13B	-1.796696707	0.633050623	1.17E-06	3.03E-05	DOWN
DSCR8	-1.798203459	-3.751239438	1.27E-05	0.000175178	DOWN
CD300LG	-1.818602518	-0.372831826	2.31E-06	4.97E-05	DOWN
PI16	-1.84234642	3.439189193	4.78E-08	3.38E-06	DOWN
NKX2-1	-1.851693406	-0.854972407	0.001763546	0.007808358	DOWN
CPS1	-1.855477683	4.795656062	5.70E-07	1.88E-05	DOWN
MYH11	-1.86023835	8.42204104	3.38E-11	1.59E-08	DOWN
GRIP2	-1.878553188	1.411212302	1.89E-12	1.54E-09	DOWN
MYBPC1	-1.88062028	4.613427127	0.000285899	0.00189711	DOWN
GALNT8	-1.883461937	1.908114229	1.33E-11	7.90E-09	DOWN
TNFRSF13C	-1.88744267	3.311637697	2.01E-08	1.78E-06	DOWN
CLEC17A	-1.890280697	0.606903157	6.58E-08	4.16E-06	DOWN
OCSTAMP	-1.890457475	-3.865116025	1.79E-05	0.000228546	DOWN
CD19	-1.901272388	2.861914365	6.52E-07	2.06E-05	DOWN
FCRLA	-1.907817471	2.401605577	1.80E-06	4.15E-05	DOWN
MLC1	-1.916895559	0.94533957	1.61E-08	1.52E-06	DOWN
MEP1B	-1.930904414	0.848965748	6.67E-05	0.000623593	DOWN
ERICH4	-1.94718609	-2.183553915	1.53E-06	3.71E-05	DOWN
ADIPOQ	-1.952900475	3.335404444	0.000904938	0.00459849	DOWN
TCL1A	-1.964865141	3.059415752	9.79E-05	0.000841047	DOWN
FDCSP	-1.969607552	5.002193123	4.99E-06	8.74E-05	DOWN
FABP2	-1.969725786	1.841250175	0.00032917	0.002120802	DOWN
LCN15	-1.970712438	-3.262125891	3.92E-05	0.000412145	DOWN
SLC7A10	-1.970983999	-1.438086436	1.27E-05	0.000175178	DOWN
FCRL2	-1.986000742	1.480066375	5.85E-08	3.82E-06	DOWN
TCL1B	-1.999667965	-3.953796873	4.78E-05	0.000482736	DOWN
DUSP27	-1.99978247	2.546364255	0.000146173	0.001126463	DOWN
MYOC	-2.000578344	-1.498883576	1.33E-07	6.77E-06	DOWN
PROK1	-2.000902691	-1.199179621	3.31E-09	5.04E-07	DOWN
SP8	-2.051968388	-3.679030608	0.000138466	0.001085614	DOWN
XPNPEP2	-2.061625912	1.588109659	8.75E-10	1.86E-07	DOWN
C6orf58	-2.079259196	1.690705883	2.33E-05	0.000280274	DOWN
CNR2	-2.083493764	1.159224129	1.44E-07	7.17E-06	DOWN
BLK	-2.085536873	2.916056035	1.80E-07	8.35E-06	DOWN
KRT73	-2.085780894	-3.332082297	3.16E-07	1.23E-05	DOWN
MS4A1	-2.09663218	4.641398847	3.02E-06	6.04E-05	DOWN
INSL6	-2.100932038	-3.496054167	1.57E-08	1.52E-06	DOWN
MAGEB2	-2.10350803	-3.391316343	0.001230793	0.005875695	DOWN
SLC26A3	-2.110563049	3.723530725	0.000874318	0.004485097	DOWN
LOR	-2.167269373	-3.204403249	1.24E-07	6.41E-06	DOWN
FCER2	-2.185209708	2.466846096	2.26E-06	4.89E-05	DOWN
DLK1	-2.189452196	5.311457587	5.14E-07	1.74E-05	DOWN
MEP1A	-2.196085044	2.611078032	8.69E-06	0.000131691	DOWN
IGF2	-2.197391241	7.667162569	9.21E-14	1.39E-10	DOWN
COL11A2	-2.206357425	3.204576419	2.01E-09	3.65E-07	DOWN
RNF17	-2.213466624	-3.060274347	1.64E-06	3.92E-05	DOWN
ZP2	-2.248909277	-3.37271733	1.86E-07	8.41E-06	DOWN
TBC1D3D	-2.257639001	-3.035427041	0.000288863	0.001912271	DOWN
MS4A18	-2.25949429	-3.20412328	0.001525741	0.00697543	DOWN
ALPPL2	-2.269619537	2.504333295	6.22E-07	2.01E-05	DOWN
ACTG2	-2.274344049	6.859914527	6.57E-11	2.54E-08	DOWN
MS4A10	-2.276975253	-0.928738121	0.000183344	0.001351269	DOWN
BPIFA1	-2.303457152	-2.497471766	0.001039961	0.005136679	DOWN
SYNM	-2.309085502	5.180518978	4.62E-15	1.03E-11	DOWN
CSAG1	-2.316466299	-2.18489026	1.72E-09	3.29E-07	DOWN
HEPACAM2	-2.349930587	4.03129645	3.14E-10	8.49E-08	DOWN
MAGEA10	-2.360716061	-3.012092723	1.06E-05	0.000154621	DOWN
FAM129C	-2.390217184	2.568643073	4.53E-09	6.32E-07	DOWN
MAGEA11	-2.390537438	-3.879051957	0.001225814	0.005859648	DOWN
FCRL1	-2.458817685	1.946759769	4.84E-08	3.39E-06	DOWN
ASGR2	-2.50575196	1.349899373	5.61E-15	1.11E-11	DOWN
MAGEC2	-2.508660281	-2.584542536	0.00191754	0.008330689	DOWN
HSPB3	-2.542498707	-2.560500997	1.96E-09	3.61E-07	DOWN
TACR2	-2.682771944	1.806909979	5.01E-16	1.49E-12	DOWN
CLEC4M	-2.706334293	-2.446213276	9.48E-07	2.61E-05	DOWN
SCGB2A2	-2.73476582	0.740443317	0.003147829	0.012253706	DOWN
KRT72	-2.849176087	-2.180181744	6.29E-12	4.49E-09	DOWN
BPIFB2	-2.861054704	-1.708481066	6.61E-06	0.000108242	DOWN
CHRM2	-2.86422964	-0.181662119	1.90E-09	3.53E-07	DOWN
TSPYL6	-2.901772241	-3.287078296	2.48E-09	4.21E-07	DOWN
CTCFL	-2.935761405	-2.693309569	1.36E-08	1.40E-06	DOWN
SLC5A8	-2.960012363	-1.397120132	4.10E-11	1.82E-08	DOWN
LRRC26	-3.043401698	0.050272968	1.49E-08	1.46E-06	DOWN
LCN8	-3.09554375	-2.242014497	2.40E-06	5.11E-05	DOWN
RETNLB	-3.146891933	0.198249596	0.00010679	0.00089399	DOWN
HAND1	-3.281163148	-1.019156391	7.88E-09	9.88E-07	DOWN
TUBA3C	-3.425104649	-3.637291475	7.52E-08	4.56E-06	DOWN
DES	-3.487412464	7.732898361	9.88E-13	1.04E-09	DOWN
MAGEA12	-3.827320895	-2.345325615	2.60E-11	1.28E-08	DOWN
CA6	-3.915532032	-2.050022573	2.43E-13	3.09E-10	DOWN
HP	-3.927804021	4.63078463	2.09E-17	1.24E-13	DOWN
OR1N2	-3.990518373	-2.354401778	2.31E-06	4.97E-05	DOWN
PRR9	-4.000890211	-3.095835262	4.92E-09	6.59E-07	DOWN
BPIFB4	-4.124253059	-1.542308119	7.79E-13	8.68E-10	DOWN
HOXC12	-4.141963345	-1.236530731	1.63E-08	1.53E-06	DOWN
MAGEA3	-4.147656419	-1.174722733	1.58E-06	3.80E-05	DOWN
SLC18A1	-4.234568042	0.108421266	1.00E-17	8.94E-14	DOWN
SSX1	-4.411064863	-3.230541914	3.43E-08	2.70E-06	DOWN
MAGEA6	-4.461306953	-1.473332705	1.02E-06	2.75E-05	DOWN
SPINK4	-4.469731434	6.851252807	1.44E-11	8.15E-09	DOWN
PPBP	-4.78845651	3.339286023	3.45E-17	1.54E-13	DOWN
XAGE2B	-5.506197544	-0.731673112	2.48E-16	8.85E-13	DOWN
MT4	-5.540064437	-3.203774845	2.55E-09	4.26E-07	DOWN
SMYD1	-5.542156325	0.071550487	9.45E-15	1.68E-11	DOWN
CSN3	-5.784882084	-1.236367133	9.33E-14	1.39E-10	DOWN
MAGEA4	-6.405799147	-1.286124328	3.61E-10	9.31E-08	DOWN
